# Supplementary material for: Regulation of nc886 (vtRNA2-1) RNAs is associated with cardiometabolic risk factors and diseases
Source: Clin Epigenetics. 2025 Apr 29;17:68. doi: 10.1186/s13148-025-01871-7 (PMC12042507; doi:10.1186/s13148-025-01871-7)
Supplement: Supplementary file 2 — Additional file 2. [file 13148_2025_1871_MOESM2_ESM.xlsx]

## Sheet: Supplementary table 1
Supplementary Table 1, Cohort demographics
Characteristic		Medians [IQR]
Cohort		YFS 2007	DILGOM	LURIC	KORA F4	KORA FF4	BOGALUSA	NFBC1966
Total individuals with methylation and genotype data		1497	504	2183	1653	1771	658	792
Age (years)		39 [33,00, 42,00]	54,00 [41,00, 64,00]	63,81 [56,71, 70,67]	61 [54, 68]	58 [49, 67]	50,26 [46,20, 52,89]	46,40 [46,10, 46,70]
Age range		30-45	25-74	17-92	32-81	38-87	36-57	45,30-47,40
Females (%)		55.58	53.57	30.51	51.1	52	62.92	56.31
Systolic blood pressure (mmHg)		119,33 [110,67, 128,67]	131,00 [119,00, 143,00]	140,33 [124,00, 157,29]	124 [112, 136,5]	117,5 [107,5, 128,5]	121,17 [111,67-131,67]	125,67 [115,50, 136,67]
Diastolic blood pressure (mmHg)		75,33 [68,00, 82,67]	80,00 [72,00, 86,00]	80,33 [73,00, 88,33]	75,5 [69,5, 82,5]	73 [67, 79]	77,67 [70,67-84,33]	84,00 [78,00, 92,00]
Total cholesterol (mmol/L)		4,9 [4,40, 5,50]	5,06 [4,45, 5,72]	5,30 [4,60, 6,05]	5,72 [5,07, 6,42]	5,59 [4,94, 6,27]	5,02 [4,37-5,69]	5,30 [4,70, 5,90]
LDL cholesterol (mmol/L)		3,01 [2,56, 3,57]	3,06 [2,52, 3,60]	2,90 [2,38, 3,52]	3,61 [3,02, 4,24]	3,50 [2,89, 4,08]	3,00 [2,43-3,57]	3,30 [2,80, 4,00]
HDL cholesterol (mmol/L)		1,3 [1,10, 1,53]	1,43 [1,24, 1,68]	0,96 [0,80, 1,16]	1,43 [1,20, 1,69]	1,64 [1,34, 2,01]	1,24 [1,03-1,53]	1,51 [1,28, 1,78]
Non-HDL cholesterol (mmol/L)		3,58 [3,07, 4,24]	3,59 [3,01, 4,14]	3,88 [3,28, 4,55]	-	-	3,62 [3,00-4,34]	3,64 [3,08, 4,32]
Glucose (mmol/L)		5,25 [4,94, 5,57]	5,79 [5,43, 6,16]	5,06 [4,61, 5,83]	5,38 [5,00, 5,88]	5,44 [5,05, 5,90]	5,44 [5,06-6,11]	5,30 [5,00, 5,70]
Insulin (mU/L)		6,91 [4,34, 10,63]	Not available	9,00 [6,00, 14,00]	9,20 [6,70, 14,00]	9,07 [6,18, 13,50]	Not available	6,70 [4,60, 10,30]
Hypertension (%)		6.11	Not available	53.46	46.1	36.1	42.25	20.28
T2D (%)		0.86	10.06	17.13	14.2	12.6	14.74	2.55

## Sheet: Supplementary table 2
Supplementary Table 2, Association of lead SNPs with nc886 RNA levels from blood
nc886-3p
rs number		location		p-val
rs1799962		5:135231856		2.22e-60
rs72791345		5:135128782		1.04e-10
rs6881712		5:135333391		5.04e-10
rs79457576		5:134857242		1.72e-09
rs11959305		5:135386382		2.77e-08
rs42257		5:135329700		4.29e-08
rs72793201		5:135341037		4.91e-08
nc886-5p
rs58183315		5:135224765		3.79e-27
rs11955881		5:135407306		6.6e-09
rs72791345		5:135128782		4.45e-07

## Sheet: Supplementary table 3
Supplementary Table 3, Regression results of the association of the nc886 RNA level proxy with listed continous CMD risk factors, where imprinted major allele homozygotes were used as a referencee and compared to individuals with elevated predicted nc886 RNA levels. P values were adjusted with the Benjamini & Hochberg method (p-adj).
		All							Women							Men
	Cohort	p-value	p-adj	β	95% CI				p-value	p-adj	β	95% CI				p-value	p-adj	β	95% CI
Systolic BP
	YFS 2001	0.733357	0.972	0.0210109	-0.0998423	-	0.141864		0.588997	0.736	0.0469881	-0.123378	-	0.217354		0.981064	0.981	-0.00238303	-0.199068	-	0.194302
	YFS 2007	0.271039	0.588	0.0672068	-0.0524114	-	0.186825		0.00999144	0.04	0.218785	0.0528204	-	0.384749		0.152747	0.301	-0.141377	-0.334878	-	0.0521239
	YFS 2011	0.23118	0.369	0.0701299	-0.0446132	-	0.184873		0.195721	0.357	0.103204	-0.0529844	-	0.259393		0.915076	0.915	0.0100166	-0.173997	-	0.19403
	YFS 2018	0.386825	0.575	0.0571003	-0.0721687	-	0.186369		0.526245	0.851	0.0557205	-0.116505	-	0.227946		0.551465	0.735	0.0633279	-0.144918	-	0.271574
	DILGOM	0.317055	0.63	0.101684	-0.0972573	-	0.300625		0.0327024	0.132	0.288501	0.0254532	-	0.551548		0.559649	0.896	-0.0894802	-0.389556	-	0.210596
	LURIC	0.146594	0.539	0.0691535	-0.0241746	-	0.162482		0.244323	0.488	-0.10435	-0.279835	-	0.071134		0.0092902	0.052	0.146106	0.0361824	-	0.256029
	KORA F4	0.808263	0.829	-0.0142186	-0.129036	-	0.100599		0.925526	0.926	0.0078656	-0.156997	-	0.172728		0.590941	0.995	-0.0478172	-0.222105	-	0.126471
	KORA FF4	0.958039	0.958	-0.00279939	-0.107063	-	0.101464		0.206465	0.824	0.0976447	-0.0537181	-	0.249008		0.117096	0.922	-0.128161	-0.288267	-	0.0319446
	BOGALUSA	0.943691	0.944	-0.00623289	-0.179112	-	0.166646		0.834558	0.974	-0.023727	-0.246221	-	0.198767		0.85415	0.854	0.0276679	-0.266956	-	0.322292
	NFBC	0.362991	0.726	0.075006	-0.0864871	-	0.236499		0.0894551	0.251	0.201678	-0.030462	-	0.433818		0.477175	0.673	-0.0918546	-0.344786	-	0.161077
Diastolic BP
	YFS 2001	0.744894	0.972	0.0208529	-0.104726	-	0.146432		0.618894	0.736	0.0434383	-0.127635	-	0.214511		0.891646	0.981	-0.0134574	-0.206982	-	0.180067
	YFS 2007	0.00617239	0.048	0.171757	0.0490522	-	0.294461		0.00055215	0.008	0.29593	0.128848	-	0.463011		0.879873	0.88	0.0149179	-0.178451	-	0.208287
	YFS 2011	0.0255415	0.064	0.133188	0.016432	-	0.249943		0.123355	0.357	0.126644	-0.0342535	-	0.287541		0.124026	0.198	0.1445	-0.0393473	-	0.328348
	YFS 2018	0.738805	0.837	0.0221795	-0.108159	-	0.152519		0.631982	0.851	0.042461	-0.131215	-	0.216137		0.998926	0.999	-0.000144849	-0.210912	-	0.210623
	DILGOM	0.246364	0.63	0.129187	-0.0889143	-	0.347287		0.063579	0.171	0.277373	-0.0141625	-	0.568909		0.860209	0.909	-0.0294104	-0.356262	-	0.297441
	LURIC	0.202353	0.539	0.0646939	-0.0347296	-	0.164118		0.145109	0.488	-0.140428	-0.329065	-	0.0482094		0.0128278	0.052	0.148558	0.0317162	-	0.265399
	KORA F4	0.82853	0.829	0.0131159	-0.105551	-	0.131783		0.605808	0.328	0.0450167	-0.125874	-	0.215907		0.746891	0.995	-0.0288017	-0.203638	-	0.146035
	KORA FF4	0.512336	0.958	0.0362212	-0.0721049	-	0.144547		0.0406186	0.328	0.166868	0.00738756	-	0.326349		0.270723	0.922	-0.087419	-0.242867	-	0.0680288
	BOGALUSA	0.812418	0.944	0.0217943	-0.158124	-	0.201713		0.920825	0.254	-0.0115494	-0.23913	-	0.216031		0.622959	0.727	0.0763104	-0.227431	-	0.380052
	NFBC	0.488755	0.782	0.0596829	-0.109192	-	0.228558		0.145225	0.251	0.174126	-0.0596752	-	0.407926		0.543447	0.673	-0.0801233	-0.338271	-	0.178024
LDL cholesterol
	YFS 2001	0.932563	0.972	-0.00543771	-0.131356	-	0.120481		0.677685	0.736	-0.036637	-0.209325	-	0.136051		0.747959	0.981	0.0309144	-0.157538	-	0.219367
	YFS 2007	0.505253	0.601	0.0426301	-0.0827393	-	0.167999		0.818404	0.848	-0.0198151	-0.188897	-	0.149267		0.187843	0.301	0.130716	-0.0635479	-	0.324979
	YFS 2011	0.0323945	0.064	0.133551	0.0113464	-	0.255756		0.22312	0.357	0.101133	-0.0614253	-	0.263692		0.0745886	0.15	0.172899	-0.016785	-	0.362582
	YFS 2018	0.371184	0.575	0.0619791	-0.0738016	-	0.19776		0.627348	0.851	-0.0425765	-0.214384	-	0.129231		0.0592031	0.118	0.211039	-0.00758161	-	0.429659
	DILGOM	0.47258	0.63	-0.0802273	-0.298933	-	0.138478		0.523233	0.697	0.094563	-0.195298	-	0.384424		0.154915	0.62	-0.235599	-0.235599	-	0.0876873
	LURIC	0.515627	0.956	0.0333831	-0.0672431	-	0.134009		0.797837	0.912	0.0245284	-0.163067	-	0.212124		0.548536	0.803	0.036884	-0.0835788	-	0.157347
	KORA F4	0.521595	0.725	0.0399863	-0.0822681	-	0.162241		0.455958	0.819	0.06391	-0.104015	-	0.231835		0.995313	0.995	0.000532732	-0.177137	-	0.178203
	KORA FF4	0.649917	0.958	0.0266834	-0.0885199	-	0.141887		0.81899	0.944	0.0185217	-0.140057	-	0.177101		0.806561	0.922	0.0202924	-0.142075	-	0.18266
	BOGALUSA	0.407532	0.927	0.0788173	-0.107552	-	0.265186		0.0549033	0.128	0.231037	-0.00405689	-	0.466132		0.207928	0.727	-0.194613	-0.496502	-	0.107276
	NFBC	0.764208	0.873	-0.0253773	-0.191127	-	0.140372		0.156898	0.251	0.165245	-0.0630816	-	0.393571		0.0594539	0.472	-0.24443	-0.497603	-	0.00874374
HDL cholesterol
	YFS 2001	0.725117	0.972	-0.021016	-0.138129	-	0.0960968		0.332144	0.736	-0.0842927	-0.254515	-	0.0859301		0.563262	0.981	0.563262	-0.138804	-	0.255027
	YFS 2007	0.66984	0.67	0.0255662	-0.0919288	-	0.143061		0.571895	0.848	-0.0486912	-0.217435	-	0.120052		0.152678	0.301	0.140769	-0.0518647	-	0.333403
	YFS 2011	0.427824	0.489	0.0454549	-0.0668652	-	0.157775		0.584534	0.585	-0.0444409	-0.20367	-	0.114788		0.0663242	0.15	0.172238	-0.0112373	-	0.355713
	YFS 2018	0.403467	0.575	0.0528532	-0.071091	-	0.176797		0.595917	0.851	-0.0471628	-0.22139	-	0.127064		0.038447	0.101	0.219676	0.012312	-	0.42704
	DILGOM	0.428965	0.63	-0.082625	-0.287157	-	0.121907		0.395105	0.661	-0.129851	-0.428529	-	0.168828		0.812598	0.909	-0.0402048	-0.372103	-	0.291693
	LURIC	0.000549044	0.008	-0.172196	-0.269691	-	-0.0746998		0.00137235	0.008	-0.303815	-0.48894	-	-0.11869		0.0455577	0.113	-0.123029	-0.243511	-	-0.00254753
	KORA F4	0.282691	0.725	-0.0630792	-0.178117	-	0.0519585		0.675877	0.819	-0.0368716	-0.209647	-	0.135903		0.264816	0.995	-0.102117	-0.281456	-	0.0772224
	KORA FF4	0.869183	0.958	-0.00872565	-0.112548	-	0.0950963		0.843047	0.944	-0.0164409	-0.179135	-	0.146253		0.958194	0.958	-0.00431349	-0.16554	-	0.156913
	BOGALUSA	0.529773	0.927	-0.0545865	-0.224747	-	0.115574		0.733169	0.974	-0.0407353	-0.274743	-	0.193273		0.541388	0.727	-0.0937686	-0.394193	-	0.206656
	NFBC	0.226491	0.726	-0.0977773	-0.256082	-	0.0605274		0.455195	0.455	-0.0873401	-0.316326	-	0.141646		0.327187	0.654	-0.131807	-0.395025	-	0.13141
Non-HDL cholesterol
	YFS 2001	0.972365	0.972	-0.00218848	-0.125977	-	0.1216		0.735602	0.736	-0.0297481	-0.202334	-	0.142838		0.734766	0.981	0.0320757	-0.15338	-	0.217532
	YFS 2007	0.294278	0.588	0.065166	-0.0565609	-	0.186893		0.697438	0.848	0.0336721	-0.136003	-	0.203347		0.250354	0.334	0.110311	-0.0775641	-	0.298187
	YFS 2011	0.0135117	0.056	0.15067	0.0312815	-	0.270059		0.171595	0.357	0.113991	-0.0492679	-	0.277251		0.037499	0.148	0.197488	0.0118784	-	0.383097
	YFS 2018	0.114345	0.564	0.106905	-0.0256862	-	0.239495		0.791009	0.851	0.0232312	-0.148514	-	0.194977		0.0373719	0.101	0.223858	0.0137318	-	0.433984
	DILGOM	0.873837	0.874	-0.017606	-0.234784	-	0.199572		0.41284	0.661	0.120636	-0.167536	-	0.408809		0.4264	0.852	-0.132398	-0.457919	-	0.193124
	LURIC	0.693774	0.956	0.0201178	-0.0800097	-	0.120245		0.621993	0.912	-0.0467859	-0.232673	-	0.139102		0.42084	0.803	0.0488832	-0.0701016	-	0.167868
	KORA F4	0.236693	0.725	0.0742479	-0.0486797	-	0.197175		0.254367	0.819	0.0974856	-0.0700083	-	0.264979		0.718587	0.995	0.0327473	-0.145293	-	0.210788
	KORA FF4	0.535599	0.958	0.036516	-0.0789899	-	0.152022		0.846565	0.944	0.0157243	-0.143493	-	0.174942		0.587456	0.922	0.0451626	-0.117923	-	0.208248
	BOGALUSA	0.268593	0.927	0.102514	-0.0789215	-	0.283949		0.0447571	0.128	0.236705	0.00636245	-	0.467047		0.405289	0.727	-0.125544	-0.420601	-	0.169514
	NFBC	0.886496	0.886	0.0119228	-0.151726	-	0.175572		0.144806	0.251	0.171839	-0.0586523	-	0.402331		0.181659	0.485	-0.174879	-0.430879	-	0.0811196
Total cholesterol
	YFS 2001	0.84597	0.972	-0.0124077	-0.137563	-	0.112747		0.584182	0.736	-0.0478567	-0.219154	-	0.123441		0.704004	0.981	0.0350829	-0.145799	-	0.215965
	YFS 2007	0.180482	0.588	0.0848941	-0.0392702	-	0.209058		0.74625	0.848	0.0277991	-0.140507	-	0.196106		0.101035	0.301	0.155686	-0.0300588	-	0.341431
	YFS 2011	0.00566753	0.048	0.17074	0.0499826	-	0.291498		0.148264	0.357	0.119554	-0.0423505	-	0.281458		0.0140136	0.112	0.23051	0.0472168	-	0.413803
	YFS 2018	0.1409	0.564	0.1409	0.00842699	-	0.273373		0.818947	0.851	0.0197322	-0.149153	-	0.188617		0.00318714	0.024	0.314949	0.106794	-	0.523103
	DILGOM	0.601675	0.688	-0.0585917	-0.278415	-	0.161231		0.773748	0.885	0.0435067	-0.252743	-	0.339756		0.268772	0.717	-0.182518	-0.504999	-	0.139963
	LURIC	0.796178	0.956	-0.0131044	-0.112526	-	0.0863176		0.23801	0.488	-0.111436	-0.296336	-	0.0734634		0.679153	0.803	0.0251855	-0.0941307	-	0.144502
	KORA F4	0.383456	0.725	0.0537225	-0.0670516	-	0.174497		0.313972	0.819	0.0861209	-0.0813911	-	0.253633		0.893661	0.995	0.0120803	-0.164978	-	0.189138
	KORA FF4	0.592466	0.958	0.0310791	-0.0826985	-	0.144857		0.943537	0.944	0.00566384	-0.151024	-	0.162352		0.625354	0.922	0.0405727	-0.12222	-	0.203366
	BOGALUSA	0.333115	0.927	0.0902315	-0.0923337	-	0.272797		0.0397559	0.128	0.241566	0.012167	-	0.470964		0.28239	0.727	-0.163871	-0.461865	-	0.134123
	NFBC	0.752186	0.873	-0.0273793	-0.197257	-	0.142498		0.322305	0.368	0.116992	-0.114376	-	0.348359		0.14518	0.485	-0.190456	-0.446004	-	0.0650922
Insulin
	YFS 2001	0.899322	0.972	0.00813064	-0.117798	-	0.134059		0.32683	0.736	0.0837657	-0.083543	-	0.251074		0.380006	0.981	-0.0855247	-0.276294	-	0.105244
	YFS 2007	0.43276	0.601	-0.0497662	-0.174061	-	0.0745282		0.711568	0.848	0.0310471	-0.133454	-	0.195548		0.146561	0.301	-0.140855	-0.330728	-	0.0490183
	YFS 2011	0.340856	0.455	-0.0594882	-0.181854	-	0.0628776		0.549009	0.585	-0.0501603	-0.214141	-	0.113821		0.421127	0.561	-0.076101	-0.26137	-	0.109168
	YFS 2018	0.43087	0.575	-0.0541773	-0.188929	-	0.0805746		0.85082	0.851	-0.0172863	-0.197356	-	0.162784		0.354443	0.566	-0.0974319	-0.303434	-	0.10857
	DILGOM	0.109087	0.63	0.176897	-0.0390015	-	0.392796		0.0209998	0.132	0.351187	0.0551391	-	0.647235		0.908759	0.909	-0.018477	-0.334028	-	0.297074
	LURIC	0.919622	0.956	-0.00524619	-0.107128	-	0.0966356		0.70831	0.912	0.0358975	-0.152064	-	0.223859		0.703336	0.803	-0.0235091	-0.144476	-	0.0974576
	KORA F4	0.564083	0.725	-0.0356177	-0.15662	-	0.0853841		0.647626	0.819	-0.0386492	-0.204311	-	0.127012		0.658415	0.995	-0.040265	-0.21869	-	0.13816
	KORA FF4	0.609252	0.958	-0.0290799	-0.140563	-	0.0824036		0.73425	0.944	-0.0273092	-0.184922	-	0.130304		0.721986	0.922	-0.0290626	-0.189094	-	0.130968
	BOGALUSA	/	/	/	/		/		/	/	/	/		/		/	/	/	/		/
	NFBC	0.0164795	0.128	0.206622	0.0381899	-	0.375054		0.00440485	0.032	0.33137	0.104716	-	0.558024		0.617991	0.673	0.0661951	-0.193674	-	0.326065
Glucose
	YFS 2001	0.00541907	0.04	-0.170712	-0.290733	-	-0.0506248		0.063405	0.504	-0.159182	-0.326953	-	0.00858784		0.0329689	0.264	-0.20982	-0.402119	-	-0.0175206
	YFS 2007	0.525907	0.601	-0.0376854	-0.154103	-	0.0787323		0.848495	0.848	-0.0158855	-0.178798	-	0.147027		0.527161	0.602	-0.0598366	-0.245175	-	0.125502
	YFS 2011	0.730869	0.731	0.0202833	-0.0952666	-	0.135833		0.492312	0.585	0.0557838	-0.103365	-	0.214932		0.705769	0.807	-0.0359135	-0.222255	-	0.150428
	YFS 2018	0.836893	0.837	-0.0136224	-0.143281	-	0.116037		0.779543	0.851	-0.0252835	-0.202241	-	0.151674		0.986795	0.999	-0.00173831	-0.207481	-	0.204004
	DILGOM	0.258611	0.63	0.115371	-0.0845089	-	0.31525		0.957433	0.957	0.00781323	-0.278759	-	0.294386		0.0688396	0.552	0.277718	-0.0196633	-	0.575099
	LURIC	0.956395	0.956	0.00284298	-0.0990506	-	0.104737		0.960086	0.96	0.00483258	-0.184345	-	0.19401		0.982281	0.982	0.00137221	-0.119702	-	0.122446
	KORA F4	0.429503	0.725	-0.0456919	-0.159012	-	0.0676282		0.71664	0.819	-0.0302204	-0.193346	-	0.132905		0.3628	0.995	-0.0791384	-0.249462	-	0.0911851
	KORA FF4	0.749069	0.958	-0.016593	-0.118247	-	0.0850611		0.428773	0.944	-0.0586886	-0.20398	-	0.0866025		0.667774	0.922	0.0340122	-0.121242	-	0.189266
	BOGALUSA	0.86413	0.944	0.0154077	-0.160987	-	0.191803		0.974329	0.974	-0.00376792	-0.233098	-	0.225562		0.613509	0.727	0.0743071	-0.213601	-	0.362216
	NFBC	0.286649	0.726	0.0864674	-0.0724556	-	0.24539		0.285189	0.368	0.129066	-0.107279	-	0.36541		0.672555	0.673	0.0541366	-0.196652	-	0.304925

## Sheet: Supplementary table 4
Supplementary Table 4, Regression results of the association of nc886 RNA level proxy with listed categorical cardiometabolic disease risk factors, where imprinted major allele homozygotes were used as a referencee and compared to individuals with elevated predicted nc886 RNA levels
		All						Women						Men
	Cohort	p-value	OR	95% CI				p-value	OR	95% CI				p-value	OR	95% CI
Type 2 diabetes
	YFS 2001	/	/	/		/		/	/	/		/		/	/	/		/
	YFS 2007	/	/	/		/		/	/	/		/		/	/	/
	YFS 2011	0.389796	0.667	0.241	-	1.584		0.450749	1.576	0.452	-	5.099		0.0892689	0.17	0.009	-	0.864
	YFS 2018	0.941945	0.981	0.576	-	1.622		0.0958927	1.778	0.89	-	3.477		0.0761611	0.46	0.18	-	1.029
	LURIC	0.265783	1.16183	0.889585	-	1.50833		0.640542	1.11739	0.694197	-	1.76827		0.300329	1.18412	0.856415	-	1.6258
	KORA F4	0.0531543	1.47846	1.00501	-	2.22554		0.5346	1.20081	0.686602	-	2.18803		0.0425096	1.76121	1.03873	-	3.12052
	KORA FF4	0.0295245	1.56518	1.05654	-	2.37026		0.13732	1.65037	0.880734	-	3.33676		0.108366	1.52044	0.92404	-	2.57796
	BOGALUSA	0.604307	0.866287	0.494109	-	1.47108		0.93194	1.02737	0.538483	-	1.89459		0.270925	0.527292	0.145876	-	1.51135
	NFBC	0.529694	1.37713	0.472367	-	3.61828		0.136962	2.53198	0.706805	-	8.73205		/	/	/	-	/
Hypertension
	YFS 2001	0.744762	1.16532	0.436486	-	2.84056		0.702228	0.772595	0.169483	-	2.63531		0.354002	1.88325	0.456576	-	7.27177
	YFS 2007	0.557249	1.16649	0.687977	-	1.93093		0.274155	1.52501	0.698374	-	3.21234		0.832264	0.92589	0.440872	-	1.84412
	YFS 2011	0.936341	0.982161	0.625002	-	1.51286		0.394045	1.30083	0.697676	-	2.35608		0.345774	0.730519	0.368985	-	1.37163
	YFS 2018	0.187529	1.25986	0.890475	-	1.77004		0.024226	1.71601	1.06609	-	2.73464		0.68208	0.899425	0.53687	-	1.47994
	LURIC	0.059689	1.26617	0.993024	-	1.62255		0.370063	1.25483	0.771823	-	2.08548		0.0938614	1.27379	0.962713	-	1.69384
	KORA F4	0.0205457	0.729059	0.557663	-	0.952181		0.0144101	0.621263	0.422317	-	0.905743		0.43528	0.859848	0.588017	-	1.25734
	KORA FF4	0.015	0.717487	0.547168	-	0.936131		0.863555	0.967539	0.659021	-	1.40917		0.00146259	0.541723	0.369354	-	0.786628
	BOGALUSA	0.0914162	1.38958	0.94838	-	2.03806		0.0177016	1.80038	1.1096	-	2.9388		0.747099	0.90303	0.482874	-	1.68203
	NFBC	0.470265	1.16532	0.764143		1.75242		0.0436271	1.7665	1.00803	-	3.05873		0.296052	0.709638	0.362765	-	1.32445
Stroke
	LURIC	0.00583857	1.581	1.138	-	2.184		0.0198555	1.993	1.104	-	3.543		0.0781766	1.425	0.955	-	2.104
Death
	LURIC	0.0462164	1.29	1.003	-	1.656		0.337864	1.265	0.776	-	2.036		0.0747129	1.307	0.972	-	1.752

## Sheet: Supplementary table 5
Supplementary Table 5, Meta-analysis results of the association of nc886 RNA level proxy with listed continous CMD risk factors, where imprinted major allele homozygotes were used as a referencee and compared to individuals with elevated predicted nc886 RNA levels
	All						Women						Men
	p-value	β	95% CI				p-value	β	95% CI				p-value	β	95% CI
Systolic BP	0.126	0.037	-0.01	-	0.084		0.024	0.081	0.011	-	0.151		0.964	-0.002	-0.069	-	0.066
Diastolic BP	0.008	0.067	0.017	-	0.116		0.003	0.112	0.039	-	0.185		0.411	0.029	-0.04	-	0.098
LDL cholesterol	0.277	0.028	-0.022	-	0.078		0.094	0.062	-0.011	-	0.135		0.897	-0.005	-0.074	-	0.065
HDL cholesterol	0.006	-0.066	-0.114	-	-0.019		0.02	-0.087	-0.161	-	-0.014		0.113	-0.057	-0.128	-	0.013
Non-HDL cholesterol	0.084	0.044	-0.006	-	0.094		0.06	0.07	-0.003	-	0.143		0.558	0.021	-0.049	-	0.09
Total cholesterol	0.277	0.028	-0.022	-	0.078		0.233	0.044	-0.028	-	0.116		0.792	0.009	-0.06	-	0.078
Insulin	0.872	0.004	-0.047	-	0.056		0.138	0.058	-0.019	-	0.134		0.3	-0.038	-0.11	-	0.034
Glucose	0.953	-0.001	-0.049	-	0.046		0.809	-0.009	-0.08	-	0.062		0.809	0.008	-0.06	-	0.077
	p-value	OR	95% CI				p-value	OR	95% CI				p-value	OR	95% CI
Type 2 Diabetes	0.013	1.26	1.05	-	1.51		0.117	1.247	0.946	-	1.644		0.03	1.301	1.025	-	1.649
Hypertension	0.725	0.977	0.861	-	1.111		0.347	1.094	0.905	-	1.328		0.228	0.901	0.756	-	1.069
